# Supplementary material for: Genome-Wide Identification and Expression Analysis of the Basic Leucine Zipper (bZIP) Transcription Factor Gene Family in Fusarium graminearum
Source: Genes (Basel). 2022 Mar 28;13(4):607. doi: 10.3390/genes13040607 (PMC9028111; doi:10.3390/genes13040607)
Supplement: Supplementary file 1 [file genes-13-00607-s001.zip]

Archive with 10 entries (10 files):
- Supplementary Figures/Figure S1..jpg
- Supplementary Figures/Figure S2..jpg
- Supplementary Figures/Figure S3..tif
- Supplementary Figures/Figure S4..tif
- Supplementary Figures/Figure S5..tif
- Supplementary Files/File S1 Phylogenetic Sequences.pdf
- Supplementary Files/File S2 Orthologs analysis.xlsx
- Supplementary Files/File S3 Primers.pdf
- Supplementary Files/File S4. Expressions.xlsx
- Supplementary Files/File S5 Synteny.pdf
