# Supplementary material for: Genome-Wide Identification and Expression Analysis of the Basic Leucine Zipper (bZIP) Transcription Factor Gene Family in Fusarium graminearum
Source: Genes (Basel). 2022 Mar 28;13(4):607. doi: 10.3390/genes13040607 (PMC9028111; doi:10.3390/genes13040607)
Supplement: Supplementary file 1 [file genes-13-00607-s001.zip › Supplementary Files/File S2 Orthologs analysis.xlsx]

## Sheet: Sheet1
Table. Summary of Orthofinder anlaysis
Number of species	8
Number of genes	135
Number of genes in orthogroups	125
Number of unassigned genes	10
Percentage of genes in orthogroups	92.6
Percentage of unassigned genes	7.4
Number of orthogroups	18
Number of species-specific orthogroups	1
Number of genes in species-specific orthogroups	2
Percentage of genes in species-specific orthogroups	1.5
Mean orthogroup size	6.9
Median orthogroup size	6
G50 (assigned genes)	8
G50 (all genes)	7
O50 (assigned genes)	5
O50 (all genes)	6
Number of orthogroups with all species present	3
Number of single-copy orthogroups	0
Average number of genes per-species in orthogroup	Number of orthogroups	Percentage of orthogroups	Number of genes	Percentage of genes
<1	13	72.2	61	48.8
'1	3	16.7	32	25.6
'2	2	11.1	32	25.6
'3	0	0	0	0
'4	0	0	0	0
'5	0	0	0	0
'6	0	0	0	0
'7	0	0	0	0
'8	0	0	0	0
'9	0	0	0	0
'10	0	0	0	0
2022-11-15	0	0	0	0
16-20	0	0	0	0
21-50	0	0	0	0
51-100	0	0	0	0
101-150	0	0	0	0
151-200	0	0	0	0
201-500	0	0	0	0
501-1000	0	0	0	0
'1001+	0	0	0	0
Number of species in orthogroup	Number of orthogroups
1	1
2	4
3	2
4	2
5	2
6	3
7	1
8	3

## Sheet: Sheet2
Table. Per species statistics
	Agb	Anb	Fgb	Ncb	SLs	Scb	Spb	Unm
Number of genes	8	24	22	16	17	27	11	10
Number of genes in orthogroups	8	23	20	13	16	26	11	8
Number of unassigned genes	0	1	2	3	1	1	0	2
Percentage of genes in orthogroups	100	95.8	90.9	81.2	94.1	96.3	100	80
Percentage of unassigned genes	0	4.2	9.1	18.8	5.9	3.7	0	20
Number of orthogroups containing species	8	13	15	13	12	10	3	8
Percentage of orthogroups containing species	44.4	72.2	83.3	72.2	66.7	55.6	16.7	44.4
Number of species-specific orthogroups	0	0	0	0	0	1	0	0
Number of genes in species-specific orthogroups	0	0	0	0	0	2	0	0
Percentage of genes in species-specific orthogroups	0	0	0	0	0	7.4	0	0
Number of genes per-species in orthogroup	Number of orthogroups	Number of orthogroups	Number of orthogroups	Number of orthogroups	Number of orthogroups	Number of orthogroups	Number of orthogroups	Number of orthogroups
'0	10	5	3	5	6	8	15	10
'1	8	5	11	13	8	1	0	8
'2	0	7	3	0	4	6	2	0
'3	0	0	1	0	0	1	0	0
'4	0	1	0	0	0	1	0	0
'5	0	0	0	0	0	0	0	0
'6	0	0	0	0	0	1	0	0
'7	0	0	0	0	0	0	1	0
'8	0	0	0	0	0	0	0	0
'9	0	0	0	0	0	0	0	0
'10	0	0	0	0	0	0	0	0
2022-11-15	0	0	0	0	0	0	0	0
16-20	0	0	0	0	0	0	0	0
21-50	0	0	0	0	0	0	0	0
51-100	0	0	0	0	0	0	0	0
101-150	0	0	0	0	0	0	0	0
151-200	0	0	0	0	0	0	0	0
201-500	0	0	0	0	0	0	0	0
501-1000	0	0	0	0	0	0	0	0
'1001+	0	0	0	0	0	0	0	0
Number of genes per-species in orthogroup	Percentage of orthogroups	Percentage of orthogroups	Percentage of orthogroups	Percentage of orthogroups	Percentage of orthogroups	Percentage of orthogroups	Percentage of orthogroups	Percentage of orthogroups
'0	55.6	27.8	16.7	27.8	33.3	44.4	83.3	55.6
'1	44.4	27.8	61.1	72.2	44.4	5.6	0	44.4
'2	0	38.9	16.7	0	22.2	33.3	11.1	0
'3	0	0	5.6	0	0	5.6	0	0
'4	0	5.6	0	0	0	5.6	0	0
'5	0	0	0	0	0	0	0	0
'6	0	0	0	0	0	5.6	0	0
'7	0	0	0	0	0	0	5.6	0
'8	0	0	0	0	0	0	0	0
'9	0	0	0	0	0	0	0	0
'10	0	0	0	0	0	0	0	0
2022-11-15	0	0	0	0	0	0	0	0
16-20	0	0	0	0	0	0	0	0
21-50	0	0	0	0	0	0	0	0
51-100	0	0	0	0	0	0	0	0
101-150	0	0	0	0	0	0	0	0
151-200	0	0	0	0	0	0	0	0
201-500	0	0	0	0	0	0	0	0
501-1000	0	0	0	0	0	0	0	0
'1001+	0	0	0	0	0	0	0	0
Number of genes per-species in orthogroup	Number of genes	Number of genes	Number of genes	Number of genes	Number of genes	Number of genes	Number of genes	Number of genes
'0	0	0	0	0	0	0	0	0
'1	8	5	11	13	8	1	0	8
'2	0	14	6	0	8	12	4	0
'3	0	0	3	0	0	3	0	0
'4	0	4	0	0	0	4	0	0
'5	0	0	0	0	0	0	0	0
'6	0	0	0	0	0	6	0	0
'7	0	0	0	0	0	0	7	0
'8	0	0	0	0	0	0	0	0
'9	0	0	0	0	0	0	0	0
'10	0	0	0	0	0	0	0	0
2022-11-15	0	0	0	0	0	0	0	0
16-20	0	0	0	0	0	0	0	0
21-50	0	0	0	0	0	0	0	0
51-100	0	0	0	0	0	0	0	0
101-150	0	0	0	0	0	0	0	0
151-200	0	0	0	0	0	0	0	0
201-500	0	0	0	0	0	0	0	0
501-1000	0	0	0	0	0	0	0	0
'1001+	0	0	0	0	0	0	0	0
Number of genes per-species in orthogroup	Percentage of genes	Percentage of genes	Percentage of genes	Percentage of genes	Percentage of genes	Percentage of genes	Percentage of genes	Percentage of genes
'0	0	0	0	0	0	0	0	0
'1	100	20.8	50	81.2	47.1	3.7	0	80
'2	0	58.3	27.3	0	47.1	44.4	36.4	0
'3	0	0	13.6	0	0	11.1	0	0
'4	0	16.7	0	0	0	14.8	0	0
'5	0	0	0	0	0	0	0	0
'6	0	0	0	0	0	22.2	0	0
'7	0	0	0	0	0	0	63.6	0
'8	0	0	0	0	0	0	0	0
'9	0	0	0	0	0	0	0	0
'10	0	0	0	0	0	0	0	0
2022-11-15	0	0	0	0	0	0	0	0
16-20	0	0	0	0	0	0	0	0
21-50	0	0	0	0	0	0	0	0
51-100	0	0	0	0	0	0	0	0
101-150	0	0	0	0	0	0	0	0
151-200	0	0	0	0	0	0	0	0
201-500	0	0	0	0	0	0	0	0
501-1000	0	0	0	0	0	0	0	0
'1001+	0	0	0	0	0	0	0	0

## Sheet: Sheet3
Table. Orthologs over laping
	Agb	Anb	Fgb	Ncb	SLs	Scb	Spb	Unm
Agb	0	4	5	4	5	8	3	4
Anb	5	0	21	21	17	5	7	11
Fgb	5	15	0	12	12	8	4	9
Ncb	4	12	11	0	11	4	3	6
SLs	6	10	11	12	0	6	5	9
Scb	19	8	15	8	11	0	11	11
Spb	8	7	7	7	11	8	0	11
Unm	4	6	8	6	6	5	3	0

## Sheet: Sheet4
Table Duplication per species tree node.
Species Tree Node	Duplications (all)	Duplications (50% support)
N0	5	0
Scb	13	13
Anb	9	9
Spb	7	7
N1	1	0
Fgb	3	3

## Sheet: Sheet5
Table. Orthologs duplication events
Orthogroup	Duplications (all)	Duplications (50% support)
OG0000000	8	5
OG0000001	7	6
OG0000002	7	6
OG0000003	2	1
OG0000004	2	2
OG0000005	1	1
OG0000006	1	1
OG0000007	3	3
OG0000008	1	1
OG0000009	1	1
OG0000010	1	1
OG0000011	1	1
OG0000012	3	3

## Sheet: Sheet6
Table. Orthogroups lapping per species
	Agb	Anb	Fgb	Ncb	SLs	Scb	Spb	Unm
Agb	8	7	8	7	6	8	3	5
Anb	7	13	12	12	10	7	3	7
Fgb	8	12	15	11	11	9	3	8
Ncb	7	12	11	13	11	7	3	7
SLs	6	10	11	11	12	6	3	7
Scb	8	7	9	7	6	10	3	5
Spb	3	3	3	3	3	3	3	3
Unm	5	7	8	7	7	5	3	8
