# Supplementary material for: Genome-Wide Identification and Expression Analysis of the Basic Leucine Zipper (bZIP) Transcription Factor Gene Family in Fusarium graminearum
Source: Genes (Basel). 2022 Mar 28;13(4):607. doi: 10.3390/genes13040607 (PMC9028111; doi:10.3390/genes13040607)
Supplement: Supplementary file 1 [file genes-13-00607-s001.zip › Supplementary Files/File S4. Expressions.xlsx]

## Sheet: Stress
		Ct target	Ct Ubi	Average Ubi	ΔCт	Average ΔCт	Power
Gene 1.1	CK	31.4276	31.3925	31.7615	-0.333891	-0.375482	1.29727
		30.9431	31.7925		-0.818387
		31.7873	32.0995		0.0258329
	NACL	30.6805	32.0273	31.5048	-0.82429	-0.714671	1.64111
		30.6554	31.0616		-0.849359
		31.0344	31.4256		-0.470362
	Sorb	26.234	27.6262	27.9117	-1.67772	-1.33113	2.516
		26.0568	27.8262		-1.85487
		27.4509	28.2826		-0.460814
	SDS	32.8663	33.1516	33.7183	-0.851977	-0.580831	1.49571
		33.246	33.9916		-0.445259
		33.273	34.0116		-0.445259
	H2O2	33.3901	34.8952	34.8759	-1.48579	-1.20446	2.30451
		33.3813	35.3774		-1.4946
		34.2429	34.3552		-0.632993
	PH3	29.4704	30.6223	30.4512	-0.980776	-0.711218	1.63719
		30.2791	30.5353		-0.172102
		28.4943	30.1959		-0.980776
	PH9	28.968	30.0221	30.7674	-1.79938	-1.34261	2.53609
		29.3221	30.0239		-1.44526
		29.9842	32.2561		-0.783179
	4℃	25.8435	27.9769	28.0394	-2.19593	-1.96112	3.89363
		25.4844	28.2652		-2.55503
		26.907	27.8761		-1.13238
Gene 1.2	CK	32.3698	31.3925	31.7615	0.608313	0.198199	0.871638
		31.9011	31.7925		0.139543
		31.6083	32.0995		-0.153257
	NACL	32.1008	32.0273	31.5048	0.595961	0.680989	0.623737
		32.2708	31.0616		0.766017
		33.5203	31.4256		2.01552
	Sorb	29.1439	27.6262	27.9117	1.23218	0.681391	0.623564
		28.1687	27.8262		0.257057
		28.4666	28.2826		0.554934
	SDS	33.4629	33.1516	33.7183	-0.255368	-0.0305578	1.02141
		33.9612	33.9916		0.242969
		33.639	34.0116		-0.0792741
	H2O2	35.3247	35.8952	35.2093	-0.221507	0.0138462	0.990448
		35.3568	35.3774		0.147587
		34.9878	34.3552		0.115458
	PH3	31.5719	30.6223	30.4512	1.12071	1.22434	0.427993
		34.45	30.5353		1.4316
		31.8828	30.1959		1.12071
	PH9	31.0635	30.0221	30.7674	0.296161	0.789998	0.578345
		32.2858	30.0239		1.51845
		31.3228	32.2561		0.555378
	4℃	31.0147	27.9769	28.0394	2.97534	2.82733	0.140892
		30.8941	28.2652		2.85474
		30.6913	27.8761		2.65192
Gene 1.3	CK	29.8765	31.3925	31.7615	-1.88504	-1.401	2.64085
		30.2428	31.7925		-1.51873
		30.9623	32.0995		-0.79923
	NACL	30.712	32.0273	31.5048	-0.792789	-1.04451	2.06266
		30.4687	31.0616		-1.03614
		30.2002	31.4256		-1.3046
	Sorb	25.5253	27.6262	27.9117	-2.38642	-1.49218	2.81314
		26.7924	27.8262		-1.11929
		26.9409	28.2826		-0.970831
	SDS	32.5021	33.1516	33.7183	-1.21616	-1.27126	2.41373
		31.9536	33.9916		-1.76463
		32.8853	34.0116		-0.833
	H2O2	33.4759	34.8952	34.8759	-1.39999	-1.26233	2.39884
		33.9067	35.3774		-0.969237
		33.4582	34.3552		-1.41777
	PH3	29.9649	30.6223	30.4512	-0.486208	-0.45642	1.37213
		29.8385	30.5353		-0.612625
		30.1807	30.1959		-0.270428
	PH9	29.7884	30.0221	30.7674	-0.979004	-1.30382	2.46882
		29.0112	30.0239		-1.75614
		29.5911	32.2561		-1.17631
	4℃	28.2831	27.9769	28.0394	0.243694	-0.182378	1.13475
		27.5685	28.2652		-0.470861
		27.7194	27.8761		-0.319966
Gene 1.4	CK	33.3291	28.8091	27.6357	5.69333	5.49918	0.0221096
		32.9236	27.1086		5.2879
		33.152	26.9896		5.51632
	NACL	33.4542	26.1421	26.117	7.31218	7.19466	0.00682642
		33.1482	26.0923		7.03122
		33.3575	26.1166		7.24058
	Sorb	28.9694	22.2009	22.3212	6.64817	6.88555	0.00845749
		29.282	22.7447		6.9608
		29.3689	22.0179		7.04769
	SDS	34.0877	32.7591	32.7591	1.32855	1.39389	0.380537
		33.7793	28.9101		1.02014
		34.5921			1.83299
	H2O2	30.1937	23.0307	22.8459	7.34779	7.37527	0.00602313
		30.3172	22.84		7.47132
		30.1526	22.6669		7.30671
	PH3	30.2701	22.6868	23.0711	7.19898	7.18634	0.00686586
		30.313	23.1759		7.24185
		30.1893	23.3507		7.1182
	PH9	30.245	23.2233	23.0876	7.15741	7.32729	0.00622682
		30.6188	23.0991		7.53117
		30.3809	22.9405		7.29329
	4℃	29.9721	22.5544	22.7317	7.24032	7.48651	0.00557618
		30.3693	22.4906		7.63754
		30.3134	23.1501		7.58167
Gene 1.5	CK	32.0428	28.8091	27.0491	4.99378	4.45818	0.0454939
		31.2527	27.1086		4.20367
		31.2262	26.9896		4.17709
	NACL	33.1038	26.1421	26.117	6.98683	7.00994	0.00775885
		32.8181	26.0923		6.70114
		33.4588	26.1166		7.34185
	Sorb	28.9115	22.2009	22.3212	6.59028	6.40203	0.0118249
		28.4665	22.7447		6.14529
		28.7917	22.0179		6.47052
	SDS	33.5119	32.7591	32.7591	0.752734	0.916651	0.529737
		33.37	28.9101		0.610908
		34.1454			1.38631
	H2O2	29.8825	23.0307	22.8459	7.03662	6.94822	0.00809799
		30.0129	22.84		7.16706
		29.4869	22.6669		6.64099
	PH3	30.1812	22.6868	23.0711	7.11008	7.05554	0.00751743
		29.972	23.1759		6.90089
		30.2268	23.3507		7.15567
	PH9	30.2719	23.2233	23.0876	7.18424	7.40679	0.00589297
		30.7192	23.0991		7.63158
		30.4922	22.9405		7.40454
	4℃	27.8918	22.5544	22.7317	5.1601	5.52615	0.0217002
		28.2907	22.4906		5.55898
		28.5911	23.1501		5.85935
Gene 1.6	CK	32.6414	28.8091	27.6357	5.00567	4.76988	0.0366541
		32.5295	27.1086		4.89374
		32.046	26.9896		4.41024
	NACL	29.2075	26.1421	26.117	3.0905	3.08193	0.118099
		29.1685	26.0923		3.05157
		29.2207	26.1166		3.10371
	Sorb	26.3439	22.2009	22.3212	4.02274	3.91579	0.0662566
		26.2497	22.7447		3.92854
		26.1173	22.0179		3.79609
	SDS	33.8791	32.7591	32.62	1.25912	1.54893	0.341764
		34.329	28.9101		1.70898
		34.2987	32.62		1.67868
	H2O2	29.5773	23.0307	22.8459	6.73141	5.9644	0.0160154
		29.0799	22.84		6.23401
		27.7737	22.6669		4.92777
	PH3	32.157	22.6868	23.0711	9.08585	8.81994	0.00221276
		31.4177	23.1759		8.34657
		32.0985	23.3507		9.0274
	PH9	32.2979	23.2233	23.0876	9.21025	9.6394	0.00125387
		33.1562	23.0991		10.0685
			22.9405
	4℃	29.0214	22.5544	22.7317	6.28969	6.05689	0.0150209
		28.5558	22.4906		5.82408
			23.1501
G1.7	CK	32.0561	25.6318	25.1277	6.92837	6.60206	0.0102939
		31.6555	25.0133		6.52781
		31.4777	24.738		6.35
	NACL	32.1896	22.9715	23.0448	9.14481	9.73656	0.0011722
		33.086	23.1669		10.0412
		33.0685	22.9961		10.0237
	Sorb	32.2808	24.5955	24.6909	7.58988	7.83936	0.00436634
		32.3077	24.4449		7.61673
		33.0024	25.0324		8.31147
	SDS	32.3928	30.3766	29.5577	2.36651	3.05129	0.120634
		32.7431	29.1864		3.18546
		33.1596	29.11		3.6019
	H2O2	31.4107	24.6973	23.6831	7.72758	7.6346	0.0050322
		31.0507	23.5388		7.36759
		31.4917	22.8131		7.80862
	PH3	30.8718	23.7251	24.0365	6.83521	6.49724	0.0110697
		31.0792	24.142		7.04262
		29.6504	24.2425		5.61389
	PH9	33.4003	27.028	26.6217	5.35111	5.41368	0.0234596
		31.9728	26.0051		5.35111
		32.1605	26.832		5.53883
	4℃	30.7019	23.1637	23.6954	7.00654	7.17644	0.00691313
		30.6366	23.5114		6.94124
		31.2769	24.411		7.58155
G 2.1	CK	30.7475	25.6318	25.1277	5.6198	5.55672	0.0212452
		30.7756	25.0133		5.64793
		30.5301	24.738		5.40243
	NACL	29.563	22.9715	23.0448	6.51821	6.40213	0.0118241
		29.7425	23.1669		6.69767
		29.0353	22.9961		5.9905
	Sorb	29.6036	24.5955	24.6909	4.91269	4.5887	0.0415588
		29.0822	24.4449		4.39124
		29.1531	25.0324		4.46218
	SDS	32.5719	30.3766	29.5577	2.19526	2.99013	0.125858
		32.561	29.1864		3.00339
		33.3294	29.11		3.77175
	H2O2	25.5346	24.6973	23.6831	1.8515	1.60748	0.32817
		25.297	23.5388		1.61389
		25.0401	22.8131		1.35706
	PH3	28.42	23.7251	24.0365	4.38346	4.46389	0.0453142
		28.6183	24.142		4.58171
		28.4631	24.2425		4.42651
	PH9	31.8744	27.028	26.6217	5.25269	5.43013	0.0231936
		31.8627	26.0051		5.24097
		32.4184	26.832		5.79673
	4℃	27.1517	23.1637	23.6954	3.98801	3.72932	0.0753984
		27.3268	23.5114		3.63138
		27.264	24.411		3.56858
G 2.2	CK	31.6557	25.6318	25.1277	6.52799	6.36309	0.0121484
		31.5768	25.0133		6.44911
		31.2399	24.738		6.11217
	NACL	30.5322	22.9715	23.0448	7.48738	7.45515	0.00569871
		30.5071	23.1669		7.46225
		30.4607	22.9961		7.41582
	Sorb	30.5402	24.5955	24.6909	5.94473	5.55496	0.0212711
		30.0546	24.4449		5.36364
		30.0474	25.0324		5.35652
	SDS	32.52	30.3766	29.5577	2.96235	3.47153	0.09015
		32.9996	29.1864		3.44194
		33.5679	29.11		4.01029
	H2O2	29.92	24.6973	23.6831	6.23695	5.27785	0.0257757
		29.1884	23.5388		5.50532
		27.7744	22.8131		4.09127
	PH3	29.2391	23.7251	24.0365	5.20258	4.86618	0.0342873
		28.5503	24.142		4.51379
		28.9187	24.2425		4.88217
	PH9	33.0618	27.028	26.6217	6.44006	6.08314	0.01475
		34.2328	26.0051		5.90468
		32.5264	26.832		5.90468
	4℃	29.6614	23.1637	23.6954	5.96603	5.05371	0.030108
		28.3159	23.5114		4.6205
		28.27	24.411		4.57461
G 2.3	CK	33.4521	23.935	23.8618	9.59034	9.34853	0.00153395
		32.7587	23.606		8.89695
		33.4201	24.0442		9.55831
	NACL	32.6956	27.7478	27.2842	5.41146	5.0797	0.0295704
		31.82	27.3045		4.53583
		32.576	26.8002		5.29183
	Sorb	33.0668	27.1942	27.8595	5.20732	5.06636	0.0298452
		32.5773	29.0376		4.71784
		33.1334	27.3466		5.27391
	SDS	34.5817	31.4504	31.2013	3.38041	3.37074	0.0966732
		34.2024	30.6207		3.0011
		34.932	31.5328		3.73071
	H2O2	31.8471	24.2468	24.1788	7.66833	8.25327	0.00327732
		32.9593	24.1399		8.78046
		32.4898	24.1497		8.31102
	PH3	32.5864	23.2519	23.9505	8.63586	9.36981	0.00151149
		33.9419	24.3075		9.99143
		33.4326	24.292		9.48214
	PH9	34.8581	24.9242	25.5002	9.35787	9.09487	0.00182883
		34.1839	25.2331		8.68369
		34.7433	26.3434		9.24305
	4℃	33.9761	24.3471	24.6296	9.34655	9.20568	0.00169361
		34.1992	24.6404		9.5696
		33.3305	24.9012		8.70091
G 2.4	CK	32.3295	23.935	23.8618	8.46775	8.57516	0.00262192
		32.7254	23.606		8.8636
		32.2559	24.0442		8.39413
	NACL	34.2625	27.7478	27.5262	6.73628	7.17001	0.00694405
		34.3794	27.3045		6.85323
		35.4467	26.8002		7.92051
	Sorb	34.5791	27.1942	27.8595	6.7196	6.38244	0.0119865
		34.2252	29.0376		6.36571
		33.9215	27.3466		6.06202
	SDS	35.2385	31.4504	31.5328	3.70568	2.90101	0.133878
		33.7437	30.6207		2.21086
		34.3193	31.5328		2.78649
	H2O2	31.6562	24.2468	24.1788	7.47736	7.54399	0.00535837
		31.3952	24.1399		7.21641
		32.117	24.1497		7.9382
	PH3	30.4563	23.2519	23.9505	6.50577	7.1291	0.00714379
		31.3511	24.3075		7.40059
		31.4314	24.292		7.48092
	PH9	34.1206	24.9242	25.5002	8.62038	8.38707	0.00298704
		33.4985	25.2331		7.99823
		34.0428	26.3434		8.54258
	4℃	30.2717	24.3471	24.6296	5.64213	5.62193	0.0203062
		29.8424	24.6404		5.21286
		30.6404	24.9012		6.0108
G 2.5	CK	24.1013	23.935	23.8618	0.2395	0.58329	0.66744
		24.1792	23.606		0.317465
		25.0547	24.0442		1.19291
	NACL	29.213	27.7478	27.5262	1.68684	1.62523	0.324159
		29.161	27.3045		1.63487
		29.0801	26.8002		1.55397
	Sorb	28.3828	27.1942	27.5261	1.18867	0.785578	0.58012
		27.3799	28.0376		-0.146187
		28.8404	27.3466		1.31425
	SDS	31.6389	31.4504	31.2013	0.437605	-0.28091	1.21496
		31.7395	30.6207		0.538159
		29.3828	31.5328		-1.81849
	H2O2	26.5498	24.2468	24.1788	2.37101	1.50577	0.352143
		25.0404	24.1399		0.861555
		25.4635	24.1497		1.28473
	PH3	24.6859	23.2519	23.9505	0.735356	1.23645	0.424416
		25.6502	24.3075		1.69973
		25.2248	24.292		1.27426
	PH9	26.9216	24.9242	25.5002	1.42132	1.27636	0.412837
		27.0795	25.2331		1.57931
		26.3287	26.3434		0.828439
	4℃	25.2582	24.3471	24.6296	0.628647	0.932038	0.524117
		25.2713	24.6404		0.641779
		26.1553	24.9012		1.52569
G 2.6	CK	22.3326	23.3415	23.5803	-1.00894	-1.43921	2.71171
		21.7208	23.935		-1.85947
		22.131	23.4642		-1.44921
	NACL	25.7208	26.9598	26.9638	-1.243	-1.00862	2.01199
		26.1106	26.7931		-0.853199
		26.0341	27.1384		-0.929679
	Sorb	25.7293	26.6057	26.791	-1.06174	-1.07795	2.11103
		25.59	26.7586		-1.20098
		25.8199	27.0088		-0.971121
	SDS	30.6338	29.297	29.7578	0.875932	0.695359	0.617556
		30.586	29.7574		0.828125
		30.1399	30.2191		0.38202
	H2O2	23.9035	23.3893	23.419	0.484424	0.617394	0.651847
		24.0827	23.5063		0.663655
		24.1231	23.3616		0.704105
	PH3	22.7696	22.7793	23.7036	-0.933928	-0.953284	1.93627
		22.7177	23.5834		-0.985847
		22.7635	23.8237		-0.940076
	PH9	25.9316	25.6605	26.0302	-0.0985474	-0.29019	1.2228
		25.4818	26.055		-0.548373
		25.8065	26.3751		-0.22365
	4℃	24.1309	23.5892	23.9308	0.200095	0.22699	0.854416
		24.0651	23.8633		0.134317
		24.2773	24.3398		0.346558
G 3.1	CK	21.6623	23.3415	23.5803	-1.91792	-2.16448	4.48305
		21.1569	23.935		-2.42334
		21.4281	23.4642		-2.15219
	NACL	25.8228	26.9598	26.9638	-1.14099	-1.62166	3.0773
		25.091	26.7931		-1.87281
		25.1126	27.1384		-1.85119
	Sorb	24.4766	26.6057	26.791	-2.31447	-2.33553	5.04738
		24.3716	26.7586		-2.41942
		24.5183	27.0088		-2.27271
	SDS	28.4991	29.297	29.7578	-1.2587	-1.04478	2.06305
		28.5841	29.7574		-1.1737
		29.0559	30.2191		-0.701932
	H2O2	22.4643	23.3893	23.419	-0.954716	-1.05845	2.08269
		22.3089	23.5063		-1.1101
		22.3085	23.3616		-1.11053
	PH3	20.9003	22.7793	23.3955	-2.49518	-2.24383	4.73652
		21.2677	23.5834		-2.12779
		21.287	23.8237		-2.10852
	PH9	23.1887	25.6605	26.0302	-2.84144	-2.67265	6.37598
		23.39	26.055		-2.64019
		23.4939	26.3751		-2.53631
	4℃	22.85	23.5892	23.9308	-1.08074	-1.00665	2.00925
		22.8682	23.8633		-1.06262
		23.0542	24.3398		-0.8766
G 3.2	CK	25.2101	23.3415	23.5803	1.62982	1.38767	0.382181
		25.1785	23.935		1.59824
		24.5152	23.4642		0.934954
	NACL	28.4629	26.9598	26.9638	1.49914	1.76547	0.29413
		29.0052	26.7931		2.04147
		28.7196	27.1384		1.75581
	Sorb	28.1474	26.6057	26.791	1.35639	1.39648	0.379855
		28.1337	26.7586		1.34266
		28.2814	27.0088		1.49038
	SDS	32.5743	29.297	29.7578	2.81644	2.63398	0.161099
		32.31	29.7574		2.55211
		32.2912	30.2191		2.5334
	H2O2	26.2478	23.3893	23.419	2.82882	2.59618	0.165376
		25.9745	23.5063		2.5555
		25.8232	23.3616		2.40421
	PH3	25.0985	22.7793	23.3955	1.70297	1.98561	0.252506
		25.705	23.5834		2.30955
		25.3398	23.8237		1.94432
	PH9	28.4419	25.6605	26.0302	2.41172	2.38328	0.191674
		28.383	26.055		2.3528
		28.4155	26.3751		2.3853
	4℃	26.7513	23.5892	23.9308	2.82054	2.76805	0.146803
		26.8186	23.8633		2.88787
		26.5265	24.3398		2.59574
G 3.3	CK	26.0713	23.0417	23.1727	2.89859	3.05277	0.12051
		26.1037	23.3075		2.93099
		26.5014	23.1689		3.32872
	NACL	30.0156	27.1465	27.1815	2.83411	3.16696	0.11134
		30.025	27.2708		2.84348
		31.0048	27.1272		3.8233
	Sorb	29.3307	26.4318	26.4558	2.87491	2.90895	0.133143
		29.2601	26.2252		2.80437
		29.5033	26.7103		3.04758
	SDS	31.6114	29.3992	29.8888	1.72261	1.85681	0.276086
		31.333	29.6805		1.44419
		32.2924	30.5866		2.40363
	H2O2	25.8583	23.3599	23.2924	2.56593	2.64041	0.160383
		26.1894	23.2273		2.89702
		25.7507	23.2899		2.45828
	PH3	26.4862	22.8435	23.1304	3.35586	3.33664	0.0989854
		26.527	23.1491		3.39668
		26.3877	23.3985		3.25738
	PH9	28.0738	25.4584	25.76	2.3138	2.42308	0.186458
		28.209	25.9142		2.44892
		28.2666	25.9075		2.50652
	4℃	27.5211	23.3752	23.5521	3.96903	4.3727	0.0482711
		28.0909	23.3789		4.53874
		28.1624	23.9022		4.61032
G 4.1	CK	26.4277	23.0417	23.1727	3.25501	3.14918	0.112721
		26.2045	23.3075		3.03182
		26.3334	23.1689		3.1607
	NACL	29.3355	27.1465	27.1815	2.15396	2.12369	0.229459
		29.3713	27.2708		2.18982
		29.2088	27.1272		2.0273
	Sorb	29.0624	26.4318	26.4558	2.60663	2.79491	0.144094
		29.3152	26.2252		2.85939
		29.3745	26.7103		2.91873
	SDS	31.3046	29.3992	29.8888	1.41584	1.55133	0.341195
		31.7111	29.6805		1.82231
		32.3369	30.5866		1.41584
	H2O2	26.8905	23.3599	23.2924	3.59809	3.48728	0.0891708
		26.6486	23.2273		3.35617
		26.8	23.2899		3.50759
	PH3	26.5551	22.8435	23.1304	3.42474	3.64697	0.0798275
		26.9917	23.1491		3.86132
		26.7852	23.3985		3.65485
	PH9	29.371	25.4584	25.76	3.61099	3.54581	0.085626
		29.0613	25.9142		3.3013
		29.4852	25.9075		3.72513
	4℃	25.5123	23.3752	23.5521	1.96024	2.27254	0.206966
		26.6977	23.3789		1.96024
		26.4492	23.9022		2.89713
G 4.2	CK	30.099	23.0417	23.2382	6.86078	7.47962	0.00560287
		31.1079	23.3075		7.86965
		30.9466	23.1689		7.70842
	NACL	33.2011	27.1465	25.8621	7.33899	6.36444	0.012137
		32.1996	27.2708		6.33757
		31.2788	27.1272		5.41677
	Sorb	33.0183	26.4318	26.4558	6.56251	6.64028	0.0100248
		32.8988	26.2252		6.44302
		33.3711	26.7103		6.91532
	SDS	32.2251	29.3992	29.5399	2.68523	2.78596	0.144992
		32.3049	29.6805		2.76504
		32.4475	30.5866		2.9076
	H2O2	31.1319	23.3599	23.2924	7.83957	8.09892	0.00364738
		32.017	23.2273		8.72457
		31.025	23.2899		7.73263
	PH3	31.2544	22.8435	23.2738	7.98061	7.63886	0.00501734
		30.4744	23.1491		7.20066
		31.0091	23.3985		7.73531
	PH9	32.766	25.4584	25.76	7.00592	7.17659	0.00691246
		33.6629	25.9142		7.26192
		33.022	25.9075		7.26192
	4℃	31.5786	23.3752	23.5521	8.3348	8.23203	0.00332591
		32.0595	23.3789		8.02651
		31.8869	23.9022		8.3348
G 4.3	CK	21.5808	23.2491	22.9163	-1.33553	-1.1469	2.21438
		22.0416	22.8614		-0.874702
		21.6859	22.6385		-1.23048
	NACL	25.7088	26.5106	26.3852	-0.676451	-1.21769	2.32575
		24.5859	26.3002		-1.79929
		25.2079	26.3448		-1.17735
	Sorb	26.6469	26.3658	26.8395	-0.192648	-0.0365482	1.02566
		26.3014	26.5207		-0.538101
		27.4606	27.1583		0.621104
	SDS	27.1292	30.4383	30.3266	-3.19744	-2.75844	6.76665
		28.2137	30.2028		-2.11294
		27.3616	30.3388		-2.96495
	H2O2	21.8016	23.8453	23.5486	-1.74701	-1.665	3.17113
		21.8218	23.3771		-1.72687
		22.0275	23.4235		-1.52111
	PH3	20.556	22.2024	22.6618	-2.10584	-1.51539	2.85875
		21.3516	22.5945		-1.31028
		21.5318	23.1887		-1.13003
	PH9	25.5101	26.1765	25.8885	-0.378422	-1.25394	2.38492
		24.0876	25.5601		-1.80096
		24.3061	25.9289		-1.58244
	4℃	22.7771	22.751	22.9726	-0.195546	-0.342493	1.26795
		22.4524	22.8362		-0.520251
		22.6609	23.3307		-0.311682
Gene 4.4	CK	25.5168	22.781	23.0191	2.49775	2.29761	0.203399
		25.3027	23.1411		2.28365
		25.1305	23.1352		2.11143
	NACL	28.8195	26.1288	26.0308	2.7887	2.82924	0.140707
		28.8681	25.9502		2.83724
		28.8926	26.0135		2.86177
	Sorb	28.2775	26.5533	26.5105	1.76696	1.93386	0.261728
		28.5335	26.4735		2.02292
		28.5222	26.5048		2.0117
	SDS	30.6623	28.694	28.6067	2.05552	2.38898	0.190917
		30.6241	28.4888		2.01741
		31.7007	28.6374		3.09401
	H2O2	26.4744	24.092	24.0469	2.42748	2.45933	0.18183
		26.5591	24.0454		2.51217
		26.4853	24.0033		2.43835
	PH3	25.9078	24.0143	23.9363	1.97151	1.60504	0.328726
		25.6095	24.0277		1.67328
		25.1066	23.7668		1.17032
	PH9	28.1362	26.7775	26.2749	1.86132	2.00838	0.248553
		28.3819	26.1509		2.10704
		28.3316	25.8962		2.05677
	4℃	27.5007	23.5523	23.8599	3.64078	3.39109	0.0953193
		27.0778	23.7235		3.21794
		27.1744	24.3038		3.31454
G 4.5	CK	23.2362	23.2491	22.9163	0.319896	0.400068	0.757823
		23.578	22.8614		0.661654
		23.135	22.6385		0.218654
	NACL	27.2055	26.5106	26.3852	0.820297	0.741401	0.598158
		27.4009	26.3002		1.01572
		26.7734	26.3448		0.388189
	Sorb	25.8238	26.3658	26.6816	-0.857774	-0.591433	1.50674
		26.0641	26.5207		-0.617532
		26.3826	27.1583		-0.298994
	SDS	29.7913	30.4383	30.3266	-0.535325	0.0390884	0.97327
		30.5524	30.2028		0.225835
		30.7534	30.3388		0.426755
	H2O2	24.3093	23.8453	23.5486	0.76063	0.804257	0.572657
		24.3906	23.3771		0.842001
		24.3588	23.4235		0.810138
	PH3	23.6095	22.2024	22.6618	0.947672	0.81506	0.568385
		23.3549	22.5945		0.693023
		23.4663	23.1887		0.804484
	PH9	26.8872	26.1765	25.8885	0.998703	1.00066	0.499772
		27.0119	25.5601		1.12337
		26.7684	25.9289		0.879903
	4℃	23.9616	22.751	22.9726	0.989002	0.919445	0.528712
		23.8763	22.8362		0.903663
		23.8383	23.3307		0.86567
Gene 4.6	CK	27.423	22.781	23.0191	4.40388	4.32971	0.0497311
		27.2382	23.1411		4.21908
		27.3852	23.1352		4.36615
	NACL	29.1652	26.1288	26.0308	3.13439	3.19712	0.109036
		29.5062	25.9502		3.47543
		29.0124	26.0135		2.98153
	Sorb	27.754	26.5533	26.5105	1.24345	1.33128	0.397417
		27.9286	26.4735		1.41806
		27.8429	26.5048		1.33232
	SDS	31.7705	28.694	28.6067	3.16379	3.16983	0.111118
		31.794	28.4888		3.18728
		31.7652	28.6374		3.15843
	H2O2	26.6842	24.092	24.0469	2.63726	2.63482	0.161005
		26.7479	24.0454		2.70101
		26.6131	24.0033		2.56621
	PH3	27.1833	24.0143	23.9363	3.24708	3.39292	0.0951983
		27.3746	24.0277		3.43835
		27.4296	23.7668		3.49333
	PH9	29.0437	26.7775	26.2749	2.76888	3.34679	0.0982917
		29.7618	26.1509		3.48692
		30.0594	25.8962		3.78456
	4℃	26.4054	23.5523	23.8599	2.54553	2.54658	0.17116
		26.4374	23.7235		2.57753
		26.3766	24.3038		2.51668

## Sheet: 48 hrs
	CT	UBI	Average ct	ΔCт	Average ΔCт	Power
G-1.1	29.204	29.3992	29.7597	-0.555687	-0.653187	1.57264
	29.034	29.6805		-0.725687
	29.034	30.5866		-0.725687
	29.154	29.3723		-0.605687
G-1.2	30.5408	29.3992	29.7597	0.781116	1.03158	0.489172
	30.6708	29.6805		0.911172
	31.032	30.5866		1.27238
	30.9213	29.3723		1.16167
G-1.3	29.404	29.3992	29.7597	-0.355687	-0.0781869	1.05569
	29.534	29.6805		-0.225687
	30.174	30.5866		0.414313
	29.614	29.3723		-0.145687
G-1.4	37.3013	29.3992	29.7597	7.54164	7.51205	0.00547832
	36.9739	29.6805		7.21424
	37.4151	30.5866		7.65544
	37.3965	29.3723		7.63688
G-1.5	35.327	29.3992	29.7597	5.56734	5.49545	0.0221668
	34.9799	29.6805		5.22025
	35.507	30.5866		5.74734
	35.2065	29.3723		5.44688
G-1.6	35.551	29.3992	29.7597	5.79134	5.72473	0.0189097
	35.4369	29.6805		5.67724
	35.457	30.5866		5.69734
	35.4926	29.3723		5.73298
G-1.7	37.0125	29.3992	29.7597	7.25286	7.34011	0.00617175
	37.2269	29.6805		7.46724
	36.857	30.5866		7.09734
	37.3026	29.3723		7.54298
G-2.1	35.576	29.3992	29.7597	5.81636	5.39998	0.0236834
	34.4926	29.6805		4.73298
	34.857	30.5866		5.09734
	35.7129	29.3723		5.95324
G-2.2	35.3364	29.3992	29.7597	5.57676	5.21433	0.0269358
	34.2897	29.6805		4.53007
	34.8569	30.5866		5.09725
	35.4129	29.3723		5.65324
G-2.3	35.1289	29.3992	29.7597	5.36926	6.08936	0.0146865
	36.1205	29.6805		6.36086
	35.8569	30.5866		6.09725
	36.2897	29.3723		6.53007
G-2.4	35.7144	29.3992	29.7597	5.95476	5.16343	0.0279031
	34.2897	29.6805		4.53007
	34.8569	30.5866		5.09725
	34.8313	29.3723		5.07164
G-2.5	30.3408	29.3992	29.7597	0.581116	1.17408	0.443165
	31.1708	29.6805		1.41117
	31.252	30.5866		1.49238
	30.9713	29.3723		1.21167
G-2.6	30.064	29.3992	29.7597	0.30437	-0.0465051	1.03276
	29.4608	29.6805		-0.298842
	29.3014	30.5866		-0.458218
	30.0263	29.3723		0.26667
G-3.1	28.8931	29.3992	29.7597	-0.866577	-0.848409	1.80051
	29.204	29.6805		-0.555687
	28.584	30.5866		-1.17569
	28.964	29.3723		-0.795687
G-3.2	31.492	29.3992	29.7597	1.73238	2.19658	0.218153
	32.2408	29.6805		2.48112
	31.5708	30.5866		1.81117
	32.5213	29.3723		2.76167
G-3.3	35.9169	29.3999	29.7598	6.15707	6.23822	0.0132467
	36.277	29.6805		6.51717
	35.8957	30.5866		6.13585
	35.9026	29.3723		6.14281
G-4.1	32.6223	29.3999	29.7598	2.8625	2.21191	0.215848
	31.493	29.6805		1.73321
	32.1708	30.5866		2.41094
	31.6008	29.3723		1.841
G-4.2	37.5369	29.3999	29.7598	7.77708	7.66517	0.00492669
	37.6761	29.6805		7.91627
	36.8994	30.5866		7.13958
	37.5876	29.3723		7.82774
G-4.3	29.515	29.3999	29.7598	-0.24487	-0.0437375	1.03078
	29.4315	29.6805		-0.32836
	30.204	30.5866		0.44414
	29.714	29.3723		-0.04586
G-4.4	35.0729	29.3999	29.7598	5.31307	4.71891	0.0379723
	34.1897	29.6805		4.4299
	34.4369	30.5866		4.67708
	34.2154	29.3723		4.45559
G-4.5	30.6408	29.3999	29.7598	0.880943	1.0429	0.485352
	30.3008	29.6805		0.540943
	31.0708	30.5866		1.311
	31.1985	29.3723		1.43871
G-4.6	31.603	29.3999	29.7598	1.84321	2.14114	0.226701
	32.1708	29.6805		2.41094
	31.3008	30.5866		1.541
	32.5292	29.3723		2.76939

## Sheet: 60 hrs
	CT	UBI	Average ct	ΔCт	Average ΔCт	Power
	25.7605
	26.055
	26.3751
	26.1251
G-1.1	24.8966	25.7605	26.0789	-0.863815	-0.646027	1.56485
	25.5818	26.055		-0.497105
	25.5065	26.3751		-0.572382
	25.4281	26.1251		-0.650807
G-1.2	26.7016	25.7605	26.0789	0.622721	1.19105	0.437984
	27.5651	26.055		1.48621
	27.288	26.3751		1.20907
	27.5251	26.1251		1.4462
G-1.3	25.255	25.7605	26.0789	-0.823927	-0.251485	1.19043
	26.2116	26.055		0.132721
	25.8181	26.3751		-0.260807
	26.025	26.1251		-0.0539273
G-1.4	32.8251	25.7605	26.0789	6.7462	6.71298	0.00953214
	33.295	26.055		7.21607
	32.555	26.3751		6.47607
	32.4925	26.1251		6.4136
G-1.5	31.695	25.7605	26.0789	5.61607	5.46298	0.0226714
	31.2251	26.055		5.1462
	32.155	26.3751		6.07607
	31.0925	26.1251		5.0136
G-1.6	32.175	25.7605	26.0789	6.09607	6.40858	0.0117714
	32.495	26.055		6.41607
	33.025	26.3751		6.94608
	32.255	26.1251		6.17607
G-1.7	32.555	25.7605	26.0789	6.7462	6.71298	0.00953214
	33.295	26.055		7.21607
	32.8251	26.3751		6.47607
	32.4925	26.1251		6.4136
G-2.1	30.1055	25.7605	26.0789	4.02658	4.56396	0.0422778
	31.1105	26.055		5.03158
	30.275	26.3751		4.19607
	31.0805	26.1251		5.00158
G-2.2	31.2005	25.7605	26.0789	5.12158	4.91396	0.0331705
	31.1705	26.055		5.09158
	30.895	26.3751		4.81607
	30.7055	26.1251		4.62658
G-2.3	31.695	25.7605	26.0789	5.61607	5.83798	0.017482
	31.7251	26.055		5.6462
	32.155	26.3751		6.07607
	32.0925	26.1251		6.0136
G-2.4	31.195	25.7605	26.0789	5.11607	4.82096	0.0353791
	31.2251	26.055		5.1462
	30.0869	26.3751		4.00797
	31.0925	26.1251		5.0136
G-2.5	26.415	25.7605	26.0789	0.336073	0.576455	0.670609
	26.5955	26.055		0.516583
	27.0505	26.3751		0.971583
	26.5605	26.1251		0.481583
G-2.6	24.8916	25.7605	26.0789	-1.18728	-1.05439	2.07684
	25.3818	26.055		-0.697105
	24.6065	26.3751		-1.47238
	25.2181	26.1251		-0.860807
G-3.1	24.6065	25.7605	26.0789	-1.48728	-1.17189	2.25307
	25.2118	26.055		-0.867105
	24.5916	26.3751		-1.47238
	25.2181	26.1251		-0.860807
G-3.2	26.9816	25.7605	26.0789	0.902721	1.48605	0.356989
	27.8651	26.055		1.78621
	27.788	26.3751		1.70907
	27.6251	26.1251		1.5462
G-3.3	28.1816	25.7605	26.0789	2.10272	1.86105	0.275276
	27.8651	26.055		1.78621
	27.788	26.3751		1.70907
	27.9251	26.1251		1.8462
G-4.1	26.7016	25.7605	26.0789	0.622721	1.44105	0.368299
	27.5651	26.055		1.48621
	28.288	26.3751		2.20907
	27.5251	26.1251		1.4462
G-4.2	31.0105	25.7605	26.0789	4.93158	4.86446	0.0343284
	31.1705	26.055		5.09158
	30.895	26.3751		4.81607
	30.6975	26.1251		4.61858
G-4.3	25.2135	25.7605	26.0789	-0.865415	-1.22097	2.33104
	24.5065	26.055		-1.57238
	25.2201	26.3751		-0.858808
	24.4916	26.1251		-1.58728
G-4.4	28.0816	25.7605	26.0789	2.00272	1.88605	0.270547
	27.8651	26.055		1.78621
	27.788	26.3751		1.70907
	28.1251	26.1251		2.0462
G-4.5	26.5016	25.7605	26.0789	0.422721	0.98105	0.506611
	27.3251	26.055		1.24621
	27.288	26.3751		1.20907
	27.1251	26.1251		1.0462
G-4.6	28.2726	25.7605	26.0789	2.19372	1.8588	0.275706
	27.7651	26.055		1.68621
	27.788	26.3751		1.70907
	27.9251	26.1251		1.8462

## Sheet: 72 hrs
	CT	UBI	Average ct	ΔCт	Average ΔCт	Power
	24.5852
	24.2451
	23.9872
	23.7851
G-1.1	23.4723	24.5852	24.1507	-0.678412	-0.532916	1.44685
	24.1011	24.2451		-0.0495515
	23.5325	23.9872		-0.618156
	23.3651	23.7851		-0.785544
G-1.2	25.2135	24.5852	24.1507	1.06283	0.782276	0.581449
	24.5065	24.2451		0.355865
	25.3201	23.9872		1.16944
	24.6916	23.7851		0.540968
G-1.3	23.805	24.5852	24.1507	-0.34568	-0.293238	1.22539
	24.0216	24.2451		-0.129032
	23.8181	23.9872		-0.33256
	23.785	23.7851		-0.36568
G-1.4	31.2016	24.5852	24.1507	7.05097	6.65093	0.00995106
	30.588	24.2451		6.43732
	30.7288	23.9872		6.57813
	30.688	23.7851		6.53732
G-1.5	30.0888	24.5852	24.1507	5.93813	5.44347	0.0229802
	29.1088	24.2451		4.95813
	29.0701	23.9872		4.91948
	30.1088	23.7851		5.95813
G-1.6	31.0701	24.5852	24.1507	6.91948	6.30129	0.0126801
	30.4192	24.2451		6.26852
	30.1088	23.9872		5.95813
	30.2097	23.7851		6.05904
G-1.7	31.0216	24.5852	24.1507	6.87097	6.90445	0.00834741
	31.308	24.2451		7.15732
	31.1029	23.9872		6.95221
	30.788	23.7851		6.63732
G-2.1	28.2088	24.5852	24.1507	4.05813	3.80688	0.0714521
	27.6243	24.2451		3.47365
	27.8539	23.9872		3.70324
	28.1432	23.7851		3.9925
G-2.2	28.5201	24.5852	24.1507	4.36948	4.63224	0.0403233
	29.2052	24.2451		5.05452
	28.6908	23.9872		4.54013
	28.7155	23.7851		4.56485
G-2.3	29.3089	24.5852	24.1507	5.15821	5.49849	0.0221203
	30.0701	24.2451		5.91948
	29.1088	23.9872		4.95813
	30.1088	23.7851		5.95813
G-2.4	28.421	24.5852	24.1507	4.27033	4.47163	0.0450718
	29.2052	24.2451		5.05452
	28.3198	23.9872		4.16913
	28.5432	23.7851		4.39255
G-2.5	24.9552	24.5852	24.1507	0.804518	0.901616	0.535287
	25.2209	24.2451		1.07025
	25.2698	23.9872		1.11913
	24.7632	23.7851		0.612572
G-2.6	23.0302	24.5852	24.1507	-1.12046	-0.898923	1.86467
	23.4325	24.2451		-0.718156
	23.598	23.9872		-0.552633
	22.9462	23.7851		-1.20444
G-3.1	23.0522	24.5852	24.1507	-1.09846	-1.1434	2.20901
	22.8325	24.2451		-1.31816
	23.1981	23.9872		-0.952544
	22.9462	23.7851		-1.20444
G-3.2	25.6135	24.5852	24.1507	1.46283	1.23255	0.425564
	24.9055	24.2451		0.75487
	25.4211	23.9872		1.27044
	25.5927	23.7851		1.44207
G-3.3	25.6235	24.5852	24.1507	1.47283	1.96055	0.25693
	26.6052	24.2451		2.45457
	26.4224	23.9872		2.27174
	25.7937	23.7851		1.64307
G-4.1	25.6937	24.5852	24.1507	1.54303	1.26679	0.415583
	25.4718	24.2451		1.32114
	24.9066	23.9872		0.75592
	25.5977	23.7851		1.44707
G-4.2	29.0453	24.5852	24.1507	4.89462	4.48039	0.0447989
	28.4209	24.2451		4.27025
	28.5798	23.9872		4.42913
	28.4782	23.7851		4.32757
G-4.3	22.7325	24.5852	24.1507	-1.41816	-1.25365	2.38444
	23.1012	24.2451		-1.04946
	22.9562	23.9872		-1.19443
	22.7981	23.7851		-1.35254
G-4.4	25.5937	24.5852	24.1507	1.44307	1.91224	0.265681
	25.6235	24.2451		1.47283
	26.4272	23.9872		2.27657
	26.6071	23.7851		2.45647
G-4.5	24.7227	24.5852	24.1507	0.572067	0.717834	0.608009
	25.0435	24.2451		0.892833
	24.6055	23.9872		0.45487
	25.1022	23.7851		0.951567
G-4.6	25.6235	24.5852	24.1507	1.47283	1.81437	0.284328
	26.1605	24.2451		2.00986
	25.8224	23.9872		1.67174
	26.2537	23.7851		2.10307

## Sheet: 84 hrs
	CT	UBI	Average ct	ΔCт	Average ΔCт	Power
	25.6605
	26.055
	26.3751
	26.6057
G-1.1	25.6293	25.6605	26.1741	-0.544787	-1.00558	2.00775
	24.9764	26.055		-1.57703
	25.4712	26.3751		-0.702872
	24.597	26.6057		-1.19764
G-1.2	26.8674	25.6605	26.1741	0.693351	0.69371	0.618262
	27.0344	26.055		0.860298
	26.7419	26.3751		0.56784
	26.8274	26.6057		0.653351
G-1.3	24.7993	25.6605	26.1741	-1.37479	-1.24133	2.36417
	25.0664	26.055		-1.10764
	24.8782	26.3751		-1.29587
	24.987	26.6057		-1.18703
G-1.4	33.1264	25.6605	26.1741	6.95236	6.66231	0.0098729
	32.7716	26.055		6.59753
	32.6848	26.3751		6.51077
	32.7627	26.6057		6.58858
G-1.5	31.7164	25.6605	26.1741	5.54236	5.41437	0.0234484
	31.6114	26.055		5.43737
	31.5042	26.3751		5.33017
	31.5216	26.6057		5.34757
G-1.6	31.6514	25.6605	26.1741	5.47736	5.55167	0.0213197
	31.8215	26.055		5.64748
	31.7042	26.3751		5.53017
	32.2216	26.6057		32.2216
G-1.7	33.1064	25.6605	26.1741	6.93236	6.68228	0.00973716
	32.8715	26.055		6.69743
	32.6848	26.3751		6.51077
	32.7626	26.6057		6.58857
G-2.1	30.7214	25.6605	26.1741	4.54736	4.53803	0.0430444
	30.2215	26.055		4.04748
	31.1033	26.3751		4.92918
	30.8022	26.6057		4.62809
G-2.2	30.3214	25.6605	26.1741	4.14736	4.41053	0.0470217
	30.5215	26.055		4.34748
	31.0633	26.3751		4.88918
	30.4322	26.6057		4.25809
G-2.3	31.3314	25.6605	26.1741	5.15736	5.39315	0.0237958
	31.4216	26.055		5.24758
	31.5033	26.3751		5.32918
	32.0126	26.6057		5.83848
G-2.4	30.3324	25.6605	26.1741	4.15836	4.12228	0.057421
	30.5415	26.055		4.36748
	29.8993	26.3751		3.72518
	30.4122	26.6057		4.23809
G-2.5	27.4314	25.6605	26.1741	1.25736	0.940993	0.520874
	27.2215	26.055		1.04748
	27.0333	26.3751		0.859183
	26.774	26.6057		0.599951
G-2.6	24.9966	25.6605	26.1741	-1.17744	-1.06062	2.08583
	25.3943	26.055		-0.779743
	25.2202	26.3751		-0.953872
	24.8426	26.6057		-1.33143
G-3.1	24.6966	25.6605	26.1741	-1.47744	-1.3884	2.61788
	25.0234	26.055		-1.15064
	24.7002	26.3751		-1.47387
	24.7224	26.6057		-1.45164
G-3.2	27.6274	25.6605	26.1741	1.45335	1.26371	0.416471
	27.5444	26.055		1.37031
	26.9619	26.3751		0.78784
	27.6174	26.6057		1.44335
G-3.3	27.9526	25.6605	26.1741	1.77851	2.01832	0.246845
	27.9716	26.055		1.79757
	28.4665	26.3751		2.29246
	28.3788	26.6057		2.20475
G-4.1	26.8259	25.6605	26.1741	0.651842	1.28141	0.411393
	27.6874	26.055		1.51335
	27.7842	26.3751		1.61014
	27.5244	26.6057		1.35031
G-4.2	30.4814	25.6605	26.1741	4.30736	4.24026	0.052912
	30.6215	26.055		4.44748
	29.9803	26.3751		3.80625
	30.574	26.6057		4.39995
G-4.3	23.9226	25.6605	26.1741	-2.2515	-2.18525	4.54806
	23.8976	26.055		-2.27643
	24.0294	26.3751		-2.14471
	24.1057	26.6057		-2.06837
G-4.4	28.276	25.6605	26.1741	2.10196	1.72695	0.302091
	28.1738	26.055		1.99975
	27.5526	26.3751		1.37851
	27.6016	26.6057		1.42757
G-4.5	26.7615	25.6605	26.1741	0.587472	0.76719	0.587561
	27.1244	26.055		0.950287
	26.6426	26.3751		0.46854
	27.2365	26.6057		1.06246
G-4.6	28.2104	25.6605	26.1741	2.03635	1.77872	0.291442
	27.7716	26.055		1.59757
	27.6826	26.3751		1.50851
	28.1465	26.6057		1.97246

## Sheet: 96 hrs
	CT	UBI	Average ct	ΔCт	Average ΔCт	Power
	23.2491
	23.8453
	23.3771
	23.4235
G-1.1	22.401	23.2491	23.4738	-1.07275	-0.855232	1.80905
	22.5162	23.8453		-0.957539
	23.0168	23.3771		-0.457001
	22.5401	23.4235		-0.933639
G-1.2	22.8945	23.2491	23.4738	-0.0363745	-0.204236	1.15208
	23.4374	23.8453		-0.579279
	23.4787	23.3771		0.0049224
	23.2675	23.4235		-0.206214
G-1.3	22.512	23.2491	23.4738	-0.96174	-1.04248	2.05977
	22.3962	23.8453		-1.07754
	22.2768	23.3771		-1.197
	22.5401	23.4235		-0.933639
G-1.4	30.4756	23.2491	23.4738	7.00185	6.73201	0.00940728
	30.4891	23.8453		7.01535
	29.8598	23.3771		6.386
	29.9986	23.4235		6.52483
G-1.5	28.8056	23.2491	23.4738	5.33185	5.37341	0.0241237
	29.0501	23.8453		5.57635
	28.7104	23.3771		5.2366
	28.8226	23.4235		5.34883
G-1.6	28.5635	23.2491	23.4738	5.08973	5.14441	0.0282734
	28.5104	23.8453		5.03661
	28.6457	23.3771		5.17196
	28.7531	23.4235		5.27935
G-1.7	30.3693	23.2491	23.4738	6.89554	6.69563	0.00964752
	29.8598	23.8453		6.386
	29.9787	23.3771		6.50493
	30.4698	23.4235		6.99603
G-2.1	29.0103	23.2491	23.4738	5.53657	5.0084	0.0310686
	28.3356	23.8453		4.86185
	28.4601	23.3771		4.98635
	28.1226	23.4235		4.64883
G-2.2	27.5233	23.2491	23.4738	4.04957	4.37015	0.0483564
	28.2056	23.8453		4.73185
	27.6041	23.3771		4.13035
	28.0426	23.4235		4.56883
G-2.3	28.2726	23.2491	23.4738	4.79883	5.12168	0.0287225
	29.2103	23.8453		5.73657
	28.4457	23.3771		4.97196
	28.4531	23.4235		4.97935
G-2.4	27.1431	23.2491	23.4738	3.66934	3.91737	0.0661843
	27.2132	23.8453		3.73949
	28.1056	23.3771		4.63185
	27.1025	23.4235		3.62878
G-2.5	24.3543	23.2491	23.4738	0.880569	0.766184	0.58797
	24.4545	23.8453		0.980783
	23.8883	23.3771		0.414553
	24.2626	23.4235		0.788832
G-2.6	22.412	23.2491	23.4738	-1.15271	-1.12725	2.18442
	22.3762	23.8453		-1.09755
	22.2768	23.3771		-1.197
	22.321	23.4235		-1.06174
G-3.1	22.1071	23.2491	23.4738	-1.36666	-1.59127	3.01314
	21.8263	23.8453		-1.64748
	21.8105	23.3771		-1.6633
	21.7861	23.4235		-1.68764
G-3.2	24.8563	23.2491	23.4738	1.38257	1.35283	0.391523
	24.7895	23.8453		1.31577
	25.0979	23.3771		1.62415
	24.5626	23.4235		1.08883
G-3.3	24.9503	23.2491	23.4738	1.47657	1.46157	0.363097
	24.8169	23.8453		1.34309
	25.1876	23.3771		1.71386
	24.7865	23.4235		1.31277
G-4.1	25.1989	23.2491	23.4738	1.72516	1.4084	0.37673
	24.6865	23.8453		1.21277
	24.8563	23.3771		1.38257
	24.7869	23.4235		1.31309
G-4.2	26.8256	23.2491	23.4738	3.77305	3.69829	0.0770376
	27.3132	23.8453		3.83949
	27.2468	23.3771		3.35185
	27.3025	23.4235		3.82878
G-4.3	21.7891	23.2491	23.4738	-1.66965	-1.63821	3.11279
	22.0362	23.8453		-1.43754
	21.7128	23.3771		-1.761
	21.8041	23.4235		-1.68464
G-4.4	24.8983	23.2491	23.4738	1.42457	1.47836	0.358897
	25.1015	23.8453		1.62777
	24.746	23.3771		1.27225
	25.0626	23.4235		1.58883
G-4.5	22.9402	23.2491	23.4738	-0.533559	-0.0924598	1.06619
	23.512	23.8453		0.0382596
	23.3768	23.3771		-0.0970008
	23.6962	23.4235		0.222461
G-4.6	24.8983	23.2491	23.4738	1.42457	1.59269	0.331552
	25.1416	23.8453		1.66781
	25.146	23.3771		1.67225
	25.0799	23.4235		1.60614
